# Supplementary material for: Neighborhood Deprivation and Racial Disparities in Early Pregnancy Impaired Glucose Tolerance
Source: Int J Environ Res Public Health. 2023 Jun 19;20(12):6175. doi: 10.3390/ijerph20126175 (PMC10298257; doi:10.3390/ijerph20126175)
Supplement: Supplementary file 1 [file ijerph-20-06175-s001.zip]

Archive with 1 entries (1 files):
- ijerph-2394639-supplementary.pdf
